# Supplementary material for: Maternal and perinatal death surveillance and response in low- and middle-income countries: a scoping review of implementation factors
Source: Health Policy Plan. 2021 Mar 13;36(6):955–73. doi: 10.1093/heapol/czab011 (PMC8227470; doi:10.1093/heapol/czab011)
Supplement: czab011_Supp [file czab011_supp.zip]

Archive with 10 entries (10 files):
- High res figure framework.jpg
- Supplementary 1.docx
- Supplementary 2.docx
- Supplementary 3.docx
- Supplementary 4.docx
- Table 1.docx
- Table 2.docx
- Table 3.docx
- Box 1.docx
- Figure 2.jpg
